# Supplementary material for: Synthesis and Characterization of 4-Indolylcyanamide: A Potential IR Probe for Local Environment
Source: Molecules. 2025 Oct 12;30(20):4063. doi: 10.3390/molecules30204063 (PMC12566075; doi:10.3390/molecules30204063)
Supplement: Supplementary file 1 [file molecules-30-04063-s001.zip]

Archive with 1 entries (1 files):
- molecules-3862108-supplementary.pdf
